# Supplementary material for: Can Milrinone Be a Therapeutic Alternative in Persistent Pulmonary Hypertension of the Newborn? A Case Series and Narrative Review
Source: Pediatr Rep. 2025 Nov 3;17(6):116. doi: 10.3390/pediatric17060116 (PMC12641953; doi:10.3390/pediatric17060116)
Supplement: Supplementary file 1 [file pediatrrep-17-00116-s001.zip]

Archive with 3 entries (3 files):
- Supplementary File S1.pdf
- Supplementary Table S1.pdf
- Supplementary_Table_S2_Literature_Review.pdf
